# Supplementary material for: Metabolomics and Communication Skills Development in Children; Evidence from the Ages and Stages Questionnaire
Source: Metabolites. 2019 Mar 5;9(3):42. doi: 10.3390/metabo9030042 (PMC6468693; doi:10.3390/metabo9030042)
Supplement: Supplementary file 1 [file metabolites-09-00042-s001.zip]

Archive with 3 entries (3 files):
- Supplementary Material.pdf
- Supplementary Table S3.csv
- Supplementary Table S5.xlsx
